# Supplementary material for: Effects of dietary chito-oligosaccharide and β-glucan on the water quality and gut microbiota, intestinal morphology, immune response, and meat quality of Chinese soft-shell turtle (Pelodiscus sinensis)
Source: Front Immunol. 2023 Oct 26;14:1266997. doi: 10.3389/fimmu.2023.1266997 (PMC10643201; doi:10.3389/fimmu.2023.1266997)
Supplement: Supplementary file 6 [file Table_1.xlsx]

## Sheet: Sheet1
Table S1. Bacterial genera showing significant differences in relative abundance between various diet groups according to 16S rRNA gene sequencing data by LEfSe analysis. (LDA score > 2)
Sampling time	Bacterial genera	Enriched at Group	LDA score	P value
Time point 1 (87 genera)	Cellulosilyticum	CH1	3.86131	0.022023
	Psychrobacter	CH1	2.41291	0.00458108
	Sedimentibacter	CH1	2.3644	0.0218062
	Helicobacter	CM1	4.80742	0.0191606
	CL500_29_marine_group	CM1	2.93156	0.0423499
	Chlamydia	CM1	2.91122	0.00239603
	Paenibacillus	CM1	2.67463	0.00548811
	PMMR1	CM1	2.57772	0.0206724
	Catenibacterium	CM1	2.57056	0.0170012
	Solibacillus	CL1	4.43894	0.00397293
	Alteromonas	CL1	2.90574	0.0490105
	Roseomonas	CL1	2.74959	0.0403298
	Citrobacter	CL1	2.60036	0.0152835
	Romboutsia	GH1	5.01876	0.024815
	Clostridium_sensu_stricto_11	GH1	3.25881	0.0149654
	Oscillibacter	GH1	2.95894	0.0263262
	Colidextribacter	GH1	2.80714	0.0274911
	Clostridium_sensu_stricto_12	GH1	2.68018	0.000714171
	Fonticella	GH1	2.35706	0.0333488
	Burkholderia_Caballeronia_Paraburkholderia	GM1	3.43571	0.0160866
	Lactococcus	GM1	3.39324	0.0036017
	Haliangium	GM1	2.72203	0.00174081
	Akkermansia	GM1	2.63479	0.0030182
	Salinimicrobium	GM1	2.44503	0.0103081
	Collinsella	GM1	2.4266	0.0450206
	Gardnerella	GM1	2.40671	0.0202532
	Stenotrophobacter	GM1	2.36409	0.00310733
	Sphingobium	GM1	2.04357	0.00142109
	Paraclostridium	GL1	4.95628	0.000396124
	Terrisporobacter	GL1	4.17442	0.0491166
	Lawsonia	GL1	4.06219	0.0079771
	Mesorhizobium	GL1	3.65331	0.0213819
	Mucispirillum	GL1	3.622	0.0170012
	Paracoccus	GL1	2.44788	0.0188337
	Cetobacterium	CK1	5.07966	0.00243759
	Vibrio	CK1	4.4488	0.0209963
	Aliivibrio	CK1	4.3822	0.00261489
	Bacteroides	CK1	4.13434	0.0265512
	Anaerorhabdus_furcosa_group	CK1	4.08972	0.025194
	Psychrilyobacter	CK1	3.98843	5.64476e-05
	Profundimonas	CK1	3.87069	0.00514684
	Morganella	CK1	3.83257	0.0291903
	Pygmaiobacter	CK1	3.80577	0.035219
	Edwardsiella	CK1	3.71705	0.00548161
	Pseudoalteromonas	CK1	3.64964	0.000984811
	Photobacterium	CK1	3.61555	0.0015689
	Colwellia	CK1	3.11863	1.17945e-05
	Thalassotalea	CK1	2.94757	0.00514684
	Psychrosphaera	CK1	2.94212	1.17945e-05
	Enterorhabdus	CK1	2.94096	0.00156714
	Spongiimonas	CK1	2.9391	0.00514684
	Luteimonas	CK1	2.74379	0.00514684
	Marinicella	CK1	2.72819	0.00514684
	Altererythrobacter	CK1	2.7167	0.0145937
	Pseudofulvibacter	CK1	2.70759	0.000288411
	Shewanella	CK1	2.70611	1.17945e-05
	Myroides	CK1	2.65026	0.000372587
	Sulfitobacter	CK1	2.64123	0.00514684
	Kocuria	CK1	2.61616	0.0180283
	Alloprevotella	CK1	2.57734	0.00514684
	Moritella	CK1	2.56538	1.17945e-05
	Anaerofilum	CK1	2.56386	0.0485439
	Motilimonas	CK1	2.55958	0.000288411
	Malaciobacter	CK1	2.55617	1.17945e-05
	Fusibacter	CK1	2.5469	1.17945e-05
	Marinomonas	CK1	2.52293	1.17945e-05
	Parasutterella	CK1	2.51891	0.00514684
	Tenacibaculum	CK1	2.51518	1.17945e-05
	Ferrimonas	CK1	2.51327	1.17945e-05
	Shimia	CK1	2.50684	0.000288411
	Leucothrix	CK1	2.50015	0.000288411
	Neptunomonas	CK1	2.4949	0.000288411
	Winogradskyella	CK1	2.48999	0.000288411
	Coprobacillus	CK1	2.46919	0.0439289
	Oleiphilus	CK1	2.46689	0.00514684
	Neptuniibacter	CK1	2.44746	1.17945e-05
	Poseidonibacter	CK1	2.43584	1.17945e-05
	Oleispira	CK1	2.35206	0.000288411
	Thiothrix	CK1	2.34029	1.17945e-05
	Halarcobacter	CK1	2.33077	5.64476e-05
	Paludicola	CK1	2.28109	0.0123095
	Koukoulia	CK1	2.24905	0.00514684
	Hypnocyclicus	CK1	2.23139	1.17945e-05
	Fusobacterium	CK1	2.20034	0.0244531
	Propionigenium	CK1	2.19506	0.000288411
	Labrenzia	CK1	2.10071	0.000288411
	Ascidiaceihabitans	CK1	2.09614	0.00514684
Time point 2 (81 genera)	Gemmatimonas	CH2	3.26364	0.000310801
	Sphingomonas	CH2	3.23105	0.00632821
	Acidothermus	CH2	3.22463	0.000589827
	Citrobacter	CH2	3.08792	0.0493232
	Micropepsis	CH2	2.86126	0.000140085
	MND1	CH2	2.82806	0.000202569
	Acidibacter	CH2	2.75573	0.000163634
	Ellin6067	CH2	2.75101	0.000188592
	Pararhizobium_Rhizobium	CH2	2.70474	0.0162281
	Pseudolabrys	CH2	2.66399	0.000242828
	Massilia	CH2	2.66034	0.00364445
	Reyranella	CH2	2.64188	0.000133544
	Nitrospira	CH2	2.63226	0.00136567
	Pseudoxanthomonas	CH2	2.62574	0.00317733
	Dyella	CH2	2.59683	5.89932e-05
	Flavisolibacter	CH2	2.57532	0.00540054
	Novosphingobium	CH2	2.56687	0.000310432
	Bryobacter	CH2	2.56201	0.00348779
	Devosia	CH2	2.53463	0.0010605
	TM7a	CH2	2.52554	0.000410357
	Tychonema_CCAP_1459_11B	CH2	2.4996	5.89932e-05
	Thermomonas	CH2	2.49591	0.000372813
	Bradyrhizobium	CH2	2.48163	0.0212305
	Candidatus_Koribacter	CH2	2.38185	0.000347249
	Ramlibacter	CH2	2.3619	0.000577316
	Candidatus_Solibacter	CH2	2.35036	0.00106161
	Rhodanobacter	CH2	2.33331	0.000556276
	Haliangium	CH2	2.31488	0.000256695
	Occallatibacter	CH2	2.31323	9.2869e-05
	Nocardioides	CH2	2.29278	0.00217283
	Pedobacter	CH2	2.2897	0.000556276
	Spirochaeta	CH2	2.28669	8.02144e-05
	Phenylobacterium	CH2	2.27236	0.000525566
	Streptomyces	CH2	2.25917	0.000835344
	Morganella	CH2	2.22698	0.002867
	Candidatus_Udaeobacter	CH2	2.1938	0.00546094
	Flavitalea	CH2	2.1858	0.000218355
	Gemmata	CH2	2.18342	0.000231762
	Aliivibrio	CH2	2.17993	0.011618
	Marinobacter	CH2	2.16126	0.000226947
	Pseudonocardia	CH2	2.15582	0.000395808
	ADurbBin063_1	CH2	2.14799	0.000556276
	Luteolibacter	CH2	2.13217	0.000231283
	Aquicella	CH2	2.12375	0.00099833
	Ancylothrix_8PC	CH2	2.12298	0.00609229
	Hydrogenophaga	CH2	2.10821	0.000633285
	CL500_29_marine_group	CH2	2.09874	0.000356136
	Roseisolibacter	CH2	2.09497	0.00144697
	Kribbella	CH2	2.07089	0.00127873
	Chujaibacter	CH2	2.05592	6.6949e-05
	Terrimonas	CH2	2.05035	0.000611708
	Bdellovibrio	CH2	2.02443	0.000302339
	Stenotrophobacter	CH2	2.00995	6.04098e-05
	possible_genus_04	CH2	2.00985	0.000107011
	Flavobacterium	CH2	2.00974	0.0140984
	Nitrolancea	CH2	2.00926	0.000341455
	Pirellula	CH2	2.00709	0.000140085
	RB41	CM2	2.17007	0.0052955
	Pseudarthrobacter	CM2	2.10825	0.00443867
	Legionella	CM2	2.1035	0.000944524
	Bacillus	CL2	4.85017	0.0249072
	Fusobacterium	CL2	3.37188	0.00377976
	Lysinibacillus	CL2	3.28224	0.0252436
	Clostridium_sensu_stricto_11	CL2	2.50207	0.0209777
	Lachnospiraceae_UCG_010	CL2	2.422	0.0471082
	Helicobacter	GM2	4.6664	0.0218405
	Cutibacterium	GM2	2.92243	0.0172649
	Pseudorhodoferax	GM2	2.40711	0.0144495
	Enhydrobacter	GM2	2.17743	0.0466502
	PMMR1	GM2	2.10292	0.0311729
	Solibacillus	GL2	3.56518	0.0342271
	Vibrio	GL2	2.58108	0.00228683
	Jeotgalicoccus	GL2	2.16074	0.0344838
	Akkermansia	GL2	2.11543	0.0115525
	Mycoplasma	CK2	4.23808	0.0151942
	Edwardsiella	CK2	4.1224	0.0213318
	Ralstonia	CK2	2.9086	0.0473046
	Chlamydia	CK2	2.37216	0.00927775
	Anaerovorax	CK2	2.19252	0.0331164
	Ureaplasma	CK2	2.17661	0.0122468
	Thermus	CK2	2.06029	0.0135788
