# Supplementary material for: Effects of dietary chito-oligosaccharide and β-glucan on the water quality and gut microbiota, intestinal morphology, immune response, and meat quality of Chinese soft-shell turtle (Pelodiscus sinensis)
Source: Front Immunol. 2023 Oct 26;14:1266997. doi: 10.3389/fimmu.2023.1266997 (PMC10643201; doi:10.3389/fimmu.2023.1266997)
Supplement: Supplementary file 7 [file Table_2.xlsx]

## Sheet: Sheet1
Table S2. Liver enzyme activities related to antioxidant capacity and immunity of Chinese soft-shell turtles. ( total 42 samples except 5 turtles which might have the disease)
Sample ID	Group	SOD（U/mgprot）	SOD (Mean±SD)	MDA（nmol/mgprot）	MDA (Mean±SD)	GSH-PX（U/mgprot）	GSH-Px (Mean±SD)	CAT（U/mgprot）	CAT (Mean±SD)	T-AOC（mmol/gprot）	T-AOC (Mean±SD)	LZM（U/mgprot）	LZM (Mean±SD)	ALP （King unit/gprot）	ALP (Mean±SD)	ACP （King unit/gprot）	ACP (Mean±SD)
CK2-1	CK2	222.213	207.42±11.78	0.3132	0.36±0.07	3.4274	4.06±1.59	127.756	109.18±13.38	0.0747	0.07±0.01	83.7446	76.13±9.59	23.9631	24.61±2.13	60.6161	60.19±3.38
CK2-2	CK2	211.536		0.3137		3.1206		97.7673		0.0638		80.7559		27.4591		61.2145
CK2-3	CK2	197.138		0.4592		3.2548		109.858		0.0727		62.221		22.3708		63.4654
CK2-4	CK2	198.781		0.3492		6.4281		101.328		0.0575		77.809		24.6304		55.4756
CH2-1	CH2	236.761	247.84±25.64	0.3731	0.34±0.10	5.3636	6.57±1.98	106.851	104.79±6.76	0.1006	0.09±0.01	143.392	126.91±19.70	27.0481	27.10±3.53	59.2253	58.04±7.03
CH2-2	CH2	245.477		0.2358		8.9838		91.576		0.0859		119.481		22.187		53.2872
CH2-3	CH2	277.258		0.2969		4.0369		105.756		0.1034		134.467		26.5484		69.1274
CH2-4	CH2	280.61		0.5008		8.1592		105.606		0.1061		148.466		31.7625		48.6675
CH2-5	CH2	219.622		0.2627		7.7366		110.891		0.0907		93.6468		24.7062		61.2459
CH2-6	CH2	227.293		0.3782		5.1372		108.06		0.0827		121.978		30.3497		56.6593
CM2-1	CM2	254.471	225.57±16.69	0.3725	0.35±0.07	3.5981	4.26±1.01	122.261	107.65±10.42	0.0942	0.10±0.01	105.552	133.98±27.92	25.4611	26.75±6.21	71.6954	65.15±8.71
CM2-2	CM2	216.276		0.3924		4.1702		119.81		0.0972		149.029		33.2735		67.2478
CM2-3	CM2	214.055		0.2583		3.4359		100.396		0.1123		92.0912		20.0604		53.3869
CM2-4	CM2	218.588		0.4392		6.1552		100.32		0.1047		159.445		35.2722		75.8566
CM2-5	CM2	237.027		0.2935		3.6671		100.913		0.0792		151.619		21.4599		56.3396
CM2-6	CM2	213.003		0.3401		4.5254		102.229		0.0941		146.148		24.9549		66.3642
CL2-1	CL2	218.243	208.34±18.25	0.3829	0.44±0.07	3.5639	4.57±1.52	132.213	118.31±13.82	0.1032	0.10±0.01	105.09	98.81±18.01	28.5791	24.51±3.94	54.5888	59.02±6.68
CL2-2	CL2	232.251		0.4604		4.3945		101.481		0.0871		84.2537		28.8754		62.614
CL2-3	CL2	207.792		0.3408		6.299		118.182		0.1007		111.901		20.3212		69.0408
CL2-4	CL2	184.339		0.5043		2.7119		131.746		0.0963		117.157		22.4365		53.163
CL2-5	CL2	199.088		0.5005		5.889		107.945		0.0877		75.6235		22.3365		55.7059
GH2-1	GH2	220.855	221.20±15.98	0.3318	0.35±0.04	3.0226	3.90±1.61	139.488	121.21±16.59	0.0957	0.09±0.01	158.786	126.67±20.85	26.5046	27.86±2.98	61.8451	61.11±3.69
GH2-3	GH2	242.758		0.344		6.6266		131.538		0.0927		104.405		24.6427		56.1844
GH2-4	GH2	198.328		0.4119		2.4958		95.7881		0.0652		121.399		27.4569		59.058
GH2-5	GH2	218.024		0.3222		3.8514		117.593		0.0777		133.695		32.6734		62.4962
GH2-6	GH2	226.023		0.3496		3.4821		121.644		0.096		115.048		28.0278		65.9561
GM2-1	GM2	246.957	209.90±23.90	0.2769	0.37±0.08	6.012	4.96±1.34	121.993	114.42±17.15	0.078	0.08±0.01	88.5349	104.75±20.40	23.7153	33.58±8.08	56.8111	62.45±9.68
GM2-2	GM2	191.151		0.307		5.6099		92.1438		0.09		142.37		31.3141		72.6894
GM2-3	GM2	220.924		0.4056		4.4702		127.251		0.0824		107.44		36.6652		55.2113
GM2-4	GM2	179.29		0.3673		3.8293		92.8196		0.0675		85.1295		26.0694		50.4105
GM2-5	GM2	204.568		0.4064		3.1893		123.846		0.0818		102.34		38.6384		66.1002
GM2-6	GM2	216.511		0.4845		6.6334		128.464		0.0782		102.665		45.0773		73.4495
GL2-1	GL2	248.822	233.37±25.46	0.5203	0.45±0.07	10.294	6.85±2.10	151.248	118.12±28.11	0.0934	0.08±0.02	136.102	124.27±20.93	41.9568	37.58±2.71	64.0707	66.63±7.92
GL2-3	GL2	242.81		0.3888		6.8957		94.8273		0.0646		150.105		35.7018		54.3306
GL2-4	GL2	197.403		0.479		6.2692		85.162		0.0623		98.0179		37.6328		68.1872
GL2-5	GL2	217.574		0.494		4.6331		138.828		0.0953		108.795		34.9744		72.1391
GL2-6	GL2	260.247		0.3759		6.156		120.549		0.0781		128.331		37.6535		74.4107
