# Supplementary material for: Effects of dietary chito-oligosaccharide and β-glucan on the water quality and gut microbiota, intestinal morphology, immune response, and meat quality of Chinese soft-shell turtle (Pelodiscus sinensis)
Source: Front Immunol. 2023 Oct 26;14:1266997. doi: 10.3389/fimmu.2023.1266997 (PMC10643201; doi:10.3389/fimmu.2023.1266997)
Supplement: Supplementary file 8 [file Table_3.xlsx]

## Sheet: Sheet1
Table S3. Serum enzyme activities related to antioxidant capacity and immunity of Chinese soft-shell turtles. ( total 42 samples except 5 turtles which might have the disease)
Sample ID	Group	SOD（U/ml）	SOD (Mean±SD)	MDA（nmol/ml）	MDA (Mean±SD)	GSH-Px（U/ml）	GSH-Px (Mean±SD)	CAT（U/ml）	CAT (Mean±SD)	T-AOC（mmol/L）	T-AOC (Mean±SD)	LZM（U/ml）	LZM (Mean±SD)	ALP （King unit/100ml）	ALP (Mean±SD)	ACP （King unit/100ml）	ACP (Mean±SD)
CK2-1	CK2	824.008	782.98±91.57	7.8811	8.95±1.37	842.594	895.15±67.05	0.7776	1.49±0.64	0.4936	0.50±0.05	2315.79	2842.10±1236.56	13.5015	22.95±11.96	3.355	5.24±2.13
CK2-2	CK2	813.916		10.686		967.645		1.139		0.4706		3578.95		13.9763		3.7459
CK2-3	CK2	846.824		7.8201		833.857		1.897		0.4648		4105.26		25.4896		5.9202
CK2-4	CK2	647.184		9.4207		936.519		2.1444		0.5741		1368.42		38.8427		7.956
CH2-1	CH2	851.65	835.49±83.36	3.5823	6.21±2.24	804.369	927.42±107.11	0.864	1.28±0.57	0.4296	0.46±0.06	4315.79	3789.47±1203.87	18.546	14.01±5.48	2.5733	3.21±1.47
CH2-2	CH2	938.088		6.8445		945.802		0.9819		0.4577		4421.05		9.6142		1.9137
CH2-3	CH2	738.009		9.6646		943.618		1.4846		0.3965		2736.84		15.4599		4.7557
CH2-4	CH2	773.549		3.8872		804.915		1.0447		0.4267		4315.79		7.9822		1.5961
CH2-5	CH2	785.835		6.7835		986.212		2.3565		0.4857		1894.74		10.6528		3.2899
CH2-6	CH2	925.802		6.5244		1079.59		0.9308		0.5684		5052.63		21.7804		5.1221
CM2-1	CM2	831.906	848.36±95.99	3.4451	6.16±2.42	996.041	911.13±117.85	0.7973	1.13±0.24	0.4656	0.51±0.06	2210.53	3070.18±896.70	15.6083	22.60±8.29	4.4707	5.59±2.01
CM2-2	CM2	841.997		7.5152		814.198		1.2961		0.6051		3368.42		13.6795		2.7606
CM2-3	CM2	1012.68		4.253		744.3		1.2686		0.4699		2842.11		25.2522		6.4088
CM2-4	CM2	797.682		10.0305		873.174		0.8405		0.4943		3368.42		33.8279		8.1759
CM2-5	CM2	725.285		5.0305		1013.52		1.2254		0.5662		2105.26		29.9407		7.1987
CM2-6	CM2	880.609		6.6768		1025.53		1.3275		0.4864		4526.32		17.27		4.5521
CL2-1	CL2	938.965	851.91±117.36	9.2988	8.14±2.30	818.02	984.57±153.69	0.7541	1.45±0.54	0.4433	0.48±0.03	1789.47	3473.68±1596.39	9.7033	13.88±4.02	2.4186	3.89±1.01
CL2-2	CL2	969.24		5.5335		1100.34		1.2804		0.4807		3473.68		14.5697		3.6971
CL2-3	CL2	699.836		11.4482		1172.42		1.8027		0.5195		5789.47		13.6499		4.8697
CL2-4	CL2	757.754		7.561		850.239		2.1601		0.4569		4105.26		11.276		3.6482
CL2-5	CL2	893.772		6.8445		981.843		1.2686		0.5109		2210.53		20.2077		4.7964
GH2-1	GH2	899.915	869.81±20.48	6.5396	7.24±0.93	864.437	966.66±82.25	1.4492	1.32±0.42	0.4835	0.52±0.053	3473.68	2736.84±1195.56	12.4036	20.21±7.67	3.4935	5.80±2.300
GH2-3	GH2	860.864		6.7226		1057.75		0.7619		0.4706		1578.95		11.6617		3.127
GH2-4	GH2	861.742		7.9726		896.109		1.0172		0.5878		2421.05		27.6855		7.8094
GH2-5	GH2	879.731		8.5061		1007.51		1.7909		0.5015		4421.05		22.908		7.5977
GH2-6	GH2	846.824		6.4787		1007.51		1.5985		0.5698		1789.47		26.4095		6.9951
GM2-1	GM2	852.967	796.66±66.02	8.8567	6.95±1.89	736.655	819.39±208.75	0.6323	0.59±0.04	0.5231	0.49±0.06	1157.89	1421.05±331.20	20.0297	19.88±7.16	5.8062	5.21±1.83
GM2-2	GM2	778.376		4.9848		654.744		0.6009		0.59		1368.42		11.2463		2.7036
GM2-3	GM2	756.438		5.5488		1108.53		0.5656		0.4943		1473.68		19.7923		5.2687
GM2-4	GM2	865.691		8.6738		559.727		0.6205		0.431		2000		31.5134		7.5896
GM2-5	GM2	832.783		8.4604		860.614		0.5381		0.4922		1052.63		13.7685		3.4853
GM2-6	GM2	693.693		5.1524		996.041		0.5852		0.4296		1473.68		22.9377		6.4007
GL2-1	GL2	836.732	747.40±78.11	4.1616	6.70±2.96	856.792	704.00±95.36	0.7462	1.49±0.44	0.4936	0.50±0.06	3368.42	3494.74±1536.99	20.4451	14.93±4.31	4.8779	4.02±0.88
GL2-3	GL2	632.266		11.5244		647.099		1.9166		0.4318		2736.84		13.8576		4.7557
GL2-4	GL2	766.529		5.0915		612.15		1.5082		0.5936		1473.68		12.6113		3.07
GL2-5	GL2	788.029		8.2774		676.041		1.6496		0.5375		4421.05		9.6736		3.1107
GL2-6	GL2	713.438		5.9299		727.918		1.626		0.4584		5473.68		18.0415		4.2752
