# Supplementary material for: Effects of dietary chito-oligosaccharide and β-glucan on the water quality and gut microbiota, intestinal morphology, immune response, and meat quality of Chinese soft-shell turtle (Pelodiscus sinensis)
Source: Front Immunol. 2023 Oct 26;14:1266997. doi: 10.3389/fimmu.2023.1266997 (PMC10643201; doi:10.3389/fimmu.2023.1266997)
Supplement: Supplementary file 9 [file Table_4.xlsx]

## Sheet: Sheet1
Table S4. Contents of amino acids and main nutrients in the muscle tissue of Chinese soft-shell turtles. (Three turtles randomly selected from three diet group were mearsured)
ID	Nutrient component	GH2-1	GH2-2	GH2-3	GH2 mean±sd	CH2-1	CH2-2	CH2-3	CH2 mean±sd	CK2-1	CK2-2	CK2-3	CK2 mean±sd
1	Asparagine	1.4465	1.4236	1.4513	1.44±0.01	1.3654	1.4023	1.3911	1.39±0.02	1.3216	1.3165	1.3164	1.32±0.003
2	Glycine	0.6979	0.7065	0.6941	0.70±0.01	0.6546	0.6632	0.6479	0.66±0.01	0.6165	0.6098	0.6214	0.62±0.01
3	Alanine	0.8846	0.8971	0.8798	0.89±0.01	0.8546	0.8679	0.8674	0.86±0.01	0.7981	0.8013	0.7941	0.80±0.004
4	Glutamic acid	2.8132	2.7865	2.7989	2.80±0.01	2.7469	2.7498	2.7612	2.75±0.01	2.4699	2.5016	2.4866	2.49±0.02
5	Umami amino acids	5.8422	5.8137	5.8241	5.83±0.01	5.6215	5.6832	5.6676	5.66±0.03	5.2061	5.2292	5.2185	5.22±0.01
6	Isoleucine	0.7346	0.7465	0.7498	0.74±0.01	0.6979	0.7046	0.7179	0.71±0.01	0.7232	0.7198	0.7214	0.72±0.002
7	Leucine	1.2746	1.2897	1.2765	1.28±0.01	1.2469	1.2641	1.2579	1.26±0.01	1.1765	1.1565	1.1914	1.17±0.02
8	Lysine	1.4989	1.4898	1.4679	1.49±0.02	1.4341	1.4512	1.4423	1.44±0.01	1.3413	1.3512	1.3478	1.35±0.01
9	Threonine	0.7316	0.7216	0.7098	0.72±0.01	0.6765	0.6915	0.6847	0.68±0.01	0.6616	0.6463	0.6419	0.65±0.01
10	Methionine	0.6846	0.6912	0.6816	0.69±0.005	0.6546	0.6634	0.6619	0.66±0.005	0.7246	0.7065	0.7147	0.72±0.01
11	Valine	1.8465	1.8697	1.8512	1.86±0.01	1.7713	1.7646	1.7945	1.78±0.02	1.8132	1.7981	1.7891	1.80±0.01
12	Phenylalanine	0.6365	0.6549	0.6498	0.65±0.01	0.5989	0.6013	0.6074	0.60±0.004	0.6323	0.6312	0.6241	0.63±0.004
13	Tyrosine	0.5846	0.5979	0.5874	0.59±0.01	0.5641	0.5579	0.5674	0.56±0.005	0.5532	0.5413	0.5502	0.55±0.01
14	Essential amino acids	7.9919	8.0613	7.974	8.01±0.05	7.6443	7.6986	7.734	7.69±0.05	7.6259	7.5509	7.5806	7.59±0.04
15	Arginine	1.0133	1.0032	1.0146	1.01±0.01	0.9798	0.9841	0.9914	0.99±0.01	0.8832	0.8946	0.8897	0.90±0.01
16	Serine	0.6346	0.6549	0.6471	0.65±0.01	0.5979	0.5999	0.6079	0.60±0.01	0.5741	0.5765	0.5698	0.57±0.003
17	Proline	0.7132	0.7098	0.7199	0.71±0.01	0.7416	0.7322	0.7246	0.73±0.01	0.5649	0.5841	0.5694	0.57±0.01
18	Cystine	0.2165	0.2213	0.2098	0.22±0.01	0.1987	0.2013	0.1971	0.20±0.002	0.2849	0.2641	0.2679	0.27±0.01
19	Histidine	0.6423	0.6246	0.6379	0.63±0.01	0.5898	0.5798	0.5866	0.59±0.005	0.5713	0.569	0.5741	0.57±0.003
20	Other amino acids	3.2199	3.2138	3.2293	3.22±0.01	3.1078	3.0973	3.1076	3.10±0.006	2.8784	2.8883	2.8709	2.8792±0.01
21	Total amino acids	17.054	17.0888	17.0274	17.06±0.03	16.3736	16.4791	16.5092	16.45±0.07	15.7104	15.6684	15.67	15.69±0.02
22	Moisture	78.98	79.32	79.15	79.15±0.17	78.98	78.65	79.45	79.03±0.40	79.33	78.61	78.79	78.91±0.37
23	Crude protein	18.12	17.98	17.94	18.01±0.09	17.56	17.32	17.64	17.51±0.17	16.98	16.71	17.03	16.91±0.17
24	Crude ash	1.73	1.68	1.72	1.71±0.03	1.77	1.69	1.76	1.74±0.04	1.72	1.67	1.69	1.69±0.03
25	Crude fat	1.49	1.54	1.51	1.51±0.03	1.47	1.53	1.54	1.51±0.04	1.43	1.41	1.47	1.44±0.03
