# Supplementary material for: Effects of dietary chito-oligosaccharide and β-glucan on the water quality and gut microbiota, intestinal morphology, immune response, and meat quality of Chinese soft-shell turtle (Pelodiscus sinensis)
Source: Front Immunol. 2023 Oct 26;14:1266997. doi: 10.3389/fimmu.2023.1266997 (PMC10643201; doi:10.3389/fimmu.2023.1266997)
Supplement: Supplementary file 10 [file Table_5.xlsx]

## Sheet: Sheet1
Table S5. Five indicators of water quality were measured in seven paddy fields.
Group	pH (Dimensionless)	Dissolved oxygen (mg/L)	Ammonia nitrogen (mg/L)	Nitrite (mg/L)	Sulfide (mg/L)
CH	6.52	6.02	0.16	0.023	0.005
CM	6.23	6.39	0.108	0.025	0.005
CL	6.15	6.52	0.137	0.062	0.01
GH	6.15	5.01	0.166	0.051	0.01
GM	6.14	6.3	0.182	0.026	0.02
GL	5.83	6.42	0.194	0.051	0.02
CK	8.67	6.8	0.151	0.038	0.02
